# Supplementary material for: Titers of IgG, IgM, and IgA Against SARS-CoV-2 in Healthcare Workers from a General Hospital in Mexico City
Source: Diseases. 2025 Aug 22;13(9):276. doi: 10.3390/diseases13090276 (PMC12468179; doi:10.3390/diseases13090276)
Supplement: Supplementary file 1 [file diseases-13-00276-s001.zip]

Archive with 1 entries (1 files):
- diseases-3755200-supplementary.xlsx
