# Supplementary material for: Titers of IgG, IgM, and IgA Against SARS-CoV-2 in Healthcare Workers from a General Hospital in Mexico City
Source: Diseases. 2025 Aug 22;13(9):276. doi: 10.3390/diseases13090276 (PMC12468179; doi:10.3390/diseases13090276)
Supplement: Supplementary file 1 [file diseases-13-00276-s001.zip › diseases-3755200-supplementary.xlsx]

## Sheet: ELISA sensitivity-spe
Supplementary table 1. Sensitivity and specificity of ELISA assay
Serum	% Sensitivity (95% CI )	% Specificity (95% CI)
IgM anti-NCP	68.4 (51.4-82.5)	100 (88.8-100)
IgM anti-RBD	80.5 (64.0-91.8)	100 (88.1-100)
IgA anti-NCP	89.5 (75.0-97.1)	100 (91.4-100)
IgA anti-RBD	100 (86.2-100)	100 (90.3-100)
IgG anti-NCP	97.4 (86.5- 99.4)	100 (91.2-100
IgG anti-RBD	97.3 (86.2-99.4)	100 (92.6-100)
Saliva
IgA anti-NCP	100 (63.1- 100)	100 (92.3-100)
IgA anti-RBD	100 (59.0-100)	100 (92.3-100)
CI= Confidence Interval, calculated by Clopper-Pearson test

## Sheet: Intra ELISAs Precision
Supplementary Table 1. Intra-lab precision of the ELISA assays
Sample	Serum												Saliva
Antibody	IgG anti-NCP		IgG anti-RBD		IgA anti-NCP		IgA anti-RBD		IgM anti-NCP		IgM anti-RBD		IgA anti-NCP		IgA anti-RBD
	SDa	%CVb	SDa	%CVb	SDa	%CVb	SDa	%CVb	SDa	%CVb	SDa	%CVb	SDa	%CVb	SDa	%CVb
Intra-assayc	0.042 (0.023-0.054)	5.3% (4.7%-6.2%)	0.030 (0.025-0.035)	3.2% (2.8%-3.7%)	0.010 (0.010-0.010)	9.8% (9.7%-9.8%)	0.051 (0.026-0.088)	5.% (3.7%-6.9%)	0.023 (0.018-0.028)	6.7% (5.5%-7.9%)	0.046 (0.014-0.067)	4% (1.8%-5.4%)	0.045 (0.032-0.051)	10.2% (7.1%-13.7%)	0.020 (0.013-0.026)	14.1% (12.3%-15.9%)
Inter-assayd	0.010 (0.007-0.013)	7.6% (2.7%-10.5%)	0.040 (0.001-0.085)	6% (3.1%-7.7%)	0.053 (0.002-0.129)	6.2% (2.4%-9.7%)	0.010 (0.005-0.163)	7.7% (4.4%-10.9%)	0.029 (0.002-0.064)	8.3.% (0.90%-15.4%)	0.055 (0.019-0.096)	9.24% (5.3%-12.5%)	0.043 (0.036-0.049)	9.2% (7.2%-11.3%)	0.035 (0.013-0.070)	10% (3.1%-14.6%)
	aSD: standard deviation b% CV: % coefficient of variation c Includes within-run d Includes between-run and between-days

## Sheet: HI GROUP
Supplementary table 1. Risk asociation between antibodies and the characteristics of the participants, HI group
			95% confidence interval
		P value	odds ratio	lower	upper
IgG anti-NCP3 vs gender		1	1	0.167095	5.98463
IgG anti-NCP3 vs healthcare worker		0.639207	1.55556	0.244104	9.91278
IgG anti-NCP3 vs vaccinated		0.121335	0.166667	0.0147821	1.87915
IgG anti-NCP3 vs fever		1	1	0.167095	5.98463
IgG anti-NCP3 vs headache		1	1	0.147677	6.77154
IgG anti-NCP3 vs cough		0.605577	1.71429	0.219206	13.4065
IgG anti-NCP3 vs fatigue		0.653095	1.5	0.25519	8.81696
IgG anti-NCP3 vs myalgia		0.653095	1.5	0.25519	8.81696
IgG anti-NCP3 vs dyspnoea		0.159599	4	0.5499	29.0962
IgG anti-NCP3 vs hyposmia		0.304902	1.11111	0.903718	1.3661
IgG anti-NCP3 vs diarrhea		0.304902	1.11111	0.903718	1.3661
IgG anti-NCP3 vs rhinorrhea		0.136037	0.8	0.586818	1.09063
IgG anti-NCP3 vs odynophagia		0.531168	0.444444	0.0335939	5.87995
IgG anti-NCP3 vs pharyngodynia		0.0246188	0.107143	0.0137004	0.837903
IgG anti-NCP3 vs diabetes		1	1	0.167095	5.98463
IgG anti-NCP3 vs hypertension		0.605577	0.583333	0.0745909	4.56192
IgG anti-NCP3 vs heart disease		1	1	0.0538398	18.5736
IgG anti-NCP3 vs BMI3		0.263552	0.259259	0.0219443	3.063
IgG anti-NCP3 vs C-reactive protein		0.153338	5.33333	0.467858	60.7972
IgG anti-RBD3 vs gender		0.330716	1.96296	1.50722	2.55651
IgG anti-RBD3 * healthcare workers		0.103611	3.78571	2.41546	5.93329
IgG anti-RBD3 vs vaccinated		0.747121	1.10417	1.01227	1.2044
IgG anti-RBD3 vs fever		0.475384	1.51429	1.24842	1.83678
IgG anti-RBD3 vs headache		0.348658	1.89286	1.4677	2.44117
IgG anti-RBD3 vs cough		0.457054	1.55882	1.27466	1.90634
IgG anti-RBD3 vs fatigue		0.259095	2.30435	1.69439	3.13388
IgG anti-sRBD3 vs myalgia		0.248906	2.36364	1.72083	3.24655
IgG anti-RBD3 vs dyspnoea		0.651692	1.20455	1.06646	1.36051
IgG anti-RBD3 vs hyposmia		0.806601	1.06	0.992353	1.13226
IgG anti-RBD3 vs dysgeusia		0.843078	1.03922	0.985262	1.09612
IgG anti-RBD3 vs diarrhea		0.806601	1.06	0.992353	1.13226
IgG anti-RBD3 vs Rhinorrhea		0.651692	1.20455	1.06646	1.36051
IgG anti-RBD3 vs odynophagia		0.721187	1.12766	1.02424	1.24152
IgG anti-RBD3 vs pharyngodynea		0.366618	1.82759	1.43058	2.33477
IgG anti-RBD3 vs diabetes		0.60968	1.2619	1.09949	1.44832
IgG anti-RBD3 vs hypertension		0.0342332	5.88889	3.24721	10.6796
IgG anti-RBD3 vs heart disease		0.775262	1.082	1.002	1.168
IgG anti-RBD3 vs BMI3		0.424707	1.64516	1.31969	2.05091
IgG anti-RBD3 vs C-reactive protein		0.715349	1.13333	1.02526	1.2528
IgA anti-NCP3 vs gender		0.0015654	Risk estimation statistics cannot be calculated
IgA anti-NCP3 vs healthcare workers		0.259796	0.2	0.0109268	3.66071
IgA anti-NCP3 vs vaccinated		1	1	0.0796349	12.5573
IgA anti-NCP3 vs fever		0.0909689	2	0.898521	4.45176
IgA anti-NCP3 vs headache		0.77816	0.666667	0.0393827	11.2853
IgA anti-NCP3 vs cough		0.196706	1.5	0.851865	2.64127
IgA anti-NCP3 vs fatigue		0.746886	1.66667	0.0736272	37.7276
IgA anti-NCP3 vs myalgia		0.429195	0.333333	0.0208496	5.32917
IgA anti-NCP3 vs dyspnoea		0.746886	1.66667	0.0736272	37.7276
IgA anti-NCP3 vs hyposmia		0.196706	1.5	0.851865	2.64127
IgA anti-NCP3 vs dysgeusia		0.389424	1.2	0.839023	1.71628
IgA anti-NCP3 vs diarrhea		0.389424	1.2	0.839023	1.71628
IgA anti-NCP3 vs rhinorrhea		0.0528075	0.5	0.187659	1.3322
IgA anti-NCP3 vs odynophagia		0.0528075	0.5	0.187659	1.3322
IgA anti-NCP3 vs pharyngodynea		0.259796	0.2	0.0109268	3.66071
IgA anti-NCP3 vs diabetes		0.035015	3	0.967564	9.30171
IgA anti-NCP3 vs hypertension		0.77816	1.5	0.088611	25.3919
IgA anti-NCP3 vs heart disease		0.389424	1.2	0.839023	1.71628
IgA anti-NCP3 vs BMI3		0.857714	1.33333	0.0571247	31.121
IgA anti-NCP3 vs C-reactive protein		0.035015	3	0.967564	9.30171
IgA anti-RBD3 vs gender		0.524967	0.545455	0.0828771	3.5899
IgA anti-RBD3 vs healthcare workers		0.946969	0.9375	0.139949	6.28019
IgA anti-RBD3 vs vaccinated		0.209325	1.27778	1.03018	1.58489
IgA anti-RBD3 vs fever		0.891289	0.875	0.128832	5.94282
IgA anti-RBD3 vs headache		0.524967	0.545455	0.0828771	3.5899
IgA anti-RBD3 vs cough		0.369219	2.28571	0.366565	14.2526
IgA anti-RBD3 vs fatigue		0.630209	0.642857	0.105612	3.91307
IgA anti-RBD3 vs myalgia		0.311405	0.384615	0.0582796	2.53826
IgA anti-RBD3 vs dyspnoea		0.554492	0.555556	0.0778332	3.96543
IgA anti-RBD3 vs hyposmia		0.288916	0.227273	0.0120513	4.28607
IgA anti-RBD3 vs dysgeusia		0.603207	1.04545	0.958219	1.14063
IgA anti-RBD3 vs diarrhea		0.350151	1.15	0.981651	1.34722
IgA anti-RBD3 vs rhinorrhea		0.241306	0.3	0.0372347	2.4171
IgA anti-RBD3 vs odynophagia		0.818707	0.75	0.063678	8.8335
IgA anti-RBD3 vs pharyngodynea		0.369219	0.4375	0.0701628	2.72803
IgA anti-RBD3 vs diabetes		0.501594	2.1875	0.214224	22.3372
IgA anti-RBD3 vs hypertension		0.78473	1.38889	0.130534	14.7779
IgA anti-RBD3 vs heart disease		0.818707	0.75	0.063678	8.8335
IgA anti-RBD3 vs BMI3		0.359809	0.35	0.0345301	3.54763
IgA anti-RBD3 vs C-reactive protein		0.78473	1.38889	0.130534	14.7779
IgM anti-NCP3 vs gender		Statistics have not been calculated because IgMvsNCP3 is a constant
IgM anti-RBD3 vs gender		0.105645	7	0.567648	86.3211
IgM anti-RBD3 vs healthcare workers		0.0487655	0.09375	0.00723475	1.21484
IgM anti-RBD3 vs vaccinated		0.350201	0.333333	0.0316127	3.51476
IgM anti-RBD3 vs fever		0.210075	4	0.431178	37.1076
IgM anti-RBD3vs headache		0.377026	0.380952	0.0434816	3.33761
IgM anti-RBD3 vs cough		0.610689	0.5625	0.0606344	5.21826
IgM anti-RBD3 vs fatigue		0.51276	2.28571	0.185354	28.1865
IgM anti-RBD3 vs myalgia		0.589639	1.8	0.210295	15.407
IgM anti-RBD3 vs dyspnoea		0.210075	4	0.431178	37.1076
IgM anti-RBD3 vs hyposmia		0.540818	2.5	0.1239	50.4437
IgM anti-RBD3 vs dysgeusia		0.125551	1.25	0.806447	1.93751
IgM anti-RBD3 vs diarrhea		0.125551	1.25	0.806447	1.93751
IgM anti-RBD3 vs rhinorrhea		0.486234	0.909091	0.754134	1.09589
IgM anti-RBD3 vs odynophagia		0.195148	0.727273	0.506447	1.04439
IgM anti-RBD3 vs pharyngodynea		0.51276	0.4375	0.035478	5.39507
IgM anti-RBD3 vs diabetes		0.142041	6.66667	0.436879	101.732
IgM anti-RBD3 vs hypertension		0.755497	0.666667	0.0514471	8.63886
IgM anti-RBD3 vs heart disease		Statistics have not been calculated because heart disease is a constant
IgM anti-RBD3 vs BMI3		0.589639	1.8	0.210295	15.407
IgM anti-RBD3 vs C-reactive protein		0.142041	6.66667	0.436879	101.732

## Sheet: VI GROUP
Supplementary table 1. Risk asociation between antibodies and the characteristics of the participants, VI group
			95% confidence interval
		P value	odds ratio	lower	upper
IgG anti-NCP3 vs gender		Statistics have not been calculated because IgGvsNCP3 is a constant
IgG anti-RBD3 vs gender		0.760907	0.636364	0.034003	11.9095
IgG anti-RBD3 vs healtcare worker		0.263552	5	0.240046	104.147
IgG anti-RBD3 vs vaccinated		No statistics have been calculated because vaccinated is a constant
IgG anti-RBD3 vs fever		0.531168	1.2	0.976016	1.47539
IgG anti-RBD3 vs headache		1	1	0.0538398	18.5736
IgG anti-RBD3 vs cough		0.17753	2	1.26009	3.17439
IgG anti-RBD3 vs fatigue		0.760907	0.636364	0.034003	11.9095
IgG anti-RBD3 vs myalgia		0.0993436	2.57143	1.44102	4.58857
IgG anti-RBD3 vs dyspnoea		0.263552	0.2	0.00960183	4.16587
IgG anti-RBD3 vs hyposmia		No statistics have been calculated because hyposmia is a constant.
IgG anti-RBD3 vs dysgeusia		0.0552116	1.125	0.955474	1.3246
IgG anti-RBD3 vs diarrhea		0.531168	1.2	0.976016	1.47539
IgG anti-RBD3 vs rhinorrhea		0.274006	1.63636	1.13196	2.36552
IgG anti-RBD3 vs odynophagia		No statistics have been calculated because odynophagia is a constant
IgG anti-RBD3 vs pharyngodynea		0.760907	0.636364	0.034003	11.9095
IgG anti-RBD3 vs diabetes		0.263552	0.2	0.00960183	4.16587
IgG anti-RBD3 vs hypertension		0.0468542	0.0588235	0.00190916	1.81242
IgG anti-RBD3 vs heart disease		No statistics have been calculated because heart disease is a constant
IgG anti-RBD3 vs BMI3		0.329114	1.5	1.08199	2.0795
IgG anti-RBD3 vs C-reactive protein		0.608083	1.13333	0.952739	1.34816
IgA anti-NCP3 vs gender		No statistics have been calculated because gender is a constant
IgA anti-RBD3 vs gender		0.0909689	0.444444	0.214089	0.92266
IgA anti-RBD3 vs healtcare worker		0.546494	0.888889	0.705558	1.11986
IgA anti-RBD3 vs vaccinated		No statistics have been calculated because vaccinated is a constant
IgA anti-RBD3 vs fever		0.371093	4	0.167092	95.7556
IgA anti-RBD3 vs headache		0.735317	1.6	0.103629	24.7035
IgA anti-RBD3 vs cough		0.280158	1.6	0.103629	24.7035
IgA anti-RBD3 vs fatigue		0.735317	0.625	0.0404801	9.6498
IgA anti-RBD3 vs myalgia		0.504985	0.4	0.0259073	6.17587
IgA anti-RBD3 vs dyspnoea		0.700311	1.75	0.0993131	30.8368
IgA anti-RBD3 vs hyposmia		No statistics have been calculated because hyposmia is a constant
IgA anti-RBD3 vs dysgeusia		0.546494	0.888889	0.705558	1.11986
IgA anti-RBD3 vs diarrhea		0.700311	1.75	0.0993131	30.8368
IgA anti-RBD3 vs rhinorrhea		0.735317	0.625	0.0404801	9.6498
IgA anti-RBD3 vs odynophagia		No statistics have been calculated because odynophagia is a constant
IgA anti-RBD3 vs pharyngodynea		0.304416	1.75	0.0993131	30.8368
IgA anti-RBD3 vs diabetes		0.371093	4	0.167092	95.7556
IgA anti-RBD3 vs hypertension		0.371093	4	0.167092	95.7556
IgA anti-RBD3 vs heart disease		No statistics have been calculated because heart disease is a constant
IgA anti-RBD3 vs BMI3		0.700311	0.571429	0.0324288	10.0692
IgA anti-RBD3 vs C-reactive protein		0.546494	0.888889	0.705558	1.11986
IgM anti-NCP3 vs gender		No statistics have been calculated because gender is a constant
IgM anti-RBD3 vs gender		0.633251	0.8125	0.642092	1.02813
IgM anti-RBD3 vs healtcare worker		0.70663	0.875	0.727071	1.05303
IgM anti-RBD3 vs vaccinated		0.796643	0.9375	0.826088	1.06394
IgM anti-RBD3 vs fever		0.633251	0.8125	0.642092	1.02813
IgM anti-RBD3 vs headache		0.388462	0.5625	0.365132	0.866552
IgM anti-RBD3 vs cough		0.331137	0.5	0.306316	0.816151
IgM anti-RBD3 vs fatigue		0.331137	0.5	0.306316	0.816151
IgM anti-RBD3 vs myalgia		0.274261	0.4375	0.251007	0.762555
IgM anti-RBD3 vs dyspnoea		0.633251	0.8125	0.642092	1.02813
IgM anti-RBD3 vs hyposmia		0.796643	0.9375	0.826088	1.06394
IgM anti-RBD3 vs dysgeusia		0.567477	0.75	0.565198	0.995226
IgM anti-RBD3 vs diarrhea		0.00475918	0.0625	0.00936931	0.41692
IgM anti-RBD3 vs rhinorrhea		0.162812	0.3125	0.151083	0.646374
IgM anti-RBD3 vs odynophagia		0.70663	0.875	0.727071	1.05303
IgM anti-RBD3 vs pharyngodynea		0.274261	0.4375	0.251007	0.762555
IgM anti-RBD3 vs diabetes		0.70663	0.875	0.727071	1.05303
IgM anti-RBD3 vs hypertension		0.633251	0.8125	0.642092	1.02813
IgM anti-RBD3 vs heart disease		No statistics have been calculated because heart disease is a constant
IgM anti-RBD3 vs BMI3		0.633251	0.8125	0.642092	1.02813
IgM anti-RBD3 vs C-reactive protein		0.796643	0.9375	0.826088	1.06394

## Sheet: UV GROUP
Supplementary table 1. Risk asociation between antibodies and the characteristics of the participants, serum UV group
			95% confidence interval
		P value	odds ratio	lower	upper
IgG anti-NCP3 vs gender		0.147299	2.5	0.854511	7.31412
IgG anti-NCP3 vs fever		0.183303	1.66667	0.814768	3.40929
IgG anti-NCP3 vs headache		0.289918	1.66667	0.814768	3.40929
IgG anti-NCP3 vs cough		Statistics have not been calculated because cough is a constant
IgG anti-NCP3 vs fatigue		0.289918	1.66667	0.814768	3.40929
IgG anti-NCP3 vs myalgia		0.289918	1.66667	0.814768	3.40929
IgG anti-NCP3 vs anosmia		0.289918	1.66667	0.814768	3.40929
IgG anti-NCP3 vs dysgeusia		0.289918	1.66667	0.814768	3.40929
IgG anti-NCP3 vs diarrhea		Statistics have not been calculated because diarrhea is a constant
IgG anti-NCP3 vs rhinorrhea		0.0876688	0.5	0.125049	1.99922
IgG anti-NCP3 vs odynophagia		Statistics have not been calculated because odynophagia is a constant
IgG anti-NCP3 vs BMI3		0.147299	2.5	0.854511	7.31412
IgG anti-RBD3 vs gender		Statistics have not been calculated because IgGvsRBD3 is a constant
IgA anti-NCP3 vs gender		Statistics have not been calculated because IgAvsNCP3 is a constant
IgA anti-RBD3 vs gender		Statistics have not been calculated because IgAvsRBD3 is a constant
IgM anti-NCP3 vs gender		Statistics have not been calculated because IgMvsNCP3 is a constant

## Sheet: SALIVA UV GROUP
Supplementary table 1. Risk asociation between antibodies and the characteristics of the participants, saliva UV group
		95% confidence interval
	P value	odds ratio	lower	upper
IgA anti-NCP3 vs gender	0.139649	0.272727	0.103902	0.715865
IgA anti-NCP3 vs fever	0.752824	0.909091	0.754134	1.09589
IgA anti-NCP3 vs headache	Statistics have not been calculated because headache is a constant
IgA anti-NCP3 vs cough	Statistics have not been calculated because cough is a constant
IgA anti-NCP3 vs fatigue	0.752824	0.909091	0.754134	1.09589
IgA anti-NCP3 vs myalgia	0.640429	0.818182	0.619249	1.08102
IgA anti-NCP3 vs anosmia	0.752824	0.909091	0.754134	1.09589
IgA anti-NCP3 vs dysgeusia	0.752824	0.909091	0.754134	1.09589
IgA anti-NCP3 vs diarrhea	Statistics have not been calculated because diarrhea is a constant
IgA anti-NCP3 vs rhinorrhea	Statistics have not been calculated because rhinorrhea is a constant
IgA anti-NCP3 vs odynophagia	0.752824	0.909091	0.754134	1.09589
IgA anti-NCP3 vs BMI3	0.134965	0.545455	0.318034	0.935501
IgA anti-RBD3 vs gender	0.157299	1.8	1.00344	3.22888
IgA anti-RBD3 vs fever	0.546494	1.125	0.892971	1.41732
IgA anti-RBD3 vs headache	Statistics have not been calculated because headache is a constant
IgA anti-RBD3 vs cough	Statistics have not been calculated because cough is a constant
IgA anti-RBD3 vs fatigue	0.546494	1.125	0.892971	1.41732
IgA anti-RBD3 vs myalgia	0.371093	1.28571	0.906739	1.82308
IgA anti-RBD3 vs anosmia	0.546494	1.125	0.892971	1.41732
IgA anti-RBD3 vs dysgeusia	0.546494	1.125	0.892971	1.41732
IgA anti-RBD3 vs diarrhea	Statistics have not been calculated because diarrhea is a constant
IgA anti-RBD3 vs rhinorrhea	Statistics have not been calculated because rhinorrhea is a constant
IgA anti-RBD3 vs odynophagia	0.546494	1.125	0.892971	1.41732
IgA anti-RBD3 vs BMI3	0.735317	1.6	0.103629	24.7035
